# Supplementary material for: A Dual-Successive-Screen Model at Pollen/Stigma and Pollen Tube/Ovary Explaining Paradoxical Self-Incompatibility Diagnosis in the Olive Tree—An Interpretative Update of the Literature
Source: Plants (Basel). 2021 Sep 17;10(9):1938. doi: 10.3390/plants10091938 (PMC8466169; doi:10.3390/plants10091938)
Supplement: Supplementary file 1 [file plants-10-01938-s001.zip]

Archive with 1 entries (1 files):
- plants-1341687-supplementary.pdf
